# Supplementary material for: Development and Optimization of Grape Skin Extract-Loaded Gelatin–Alginate Hydrogels: Assessment of Antioxidant and Antimicrobial Properties
Source: Pharmaceutics. 2025 Jun 17;17(6):790. doi: 10.3390/pharmaceutics17060790 (PMC12196999; doi:10.3390/pharmaceutics17060790)
Supplement: Supplementary file 1 [file pharmaceutics-17-00790-s001.zip]

Archive with 1 entries (1 files):
- pharmaceutics-3653379-supplementary.pdf
